# Supplementary material for: Biomimetic synthesis of the natural product salviadione and its hybrids: discovery of tissue-specific anti-inflammatory agents for acute lung injury
Source: Chem Sci. 2019 Mar 21;10(17):4667–72. doi: 10.1039/c9sc00086k (PMC6498537; doi:10.1039/c9sc00086k)
Supplement: Supplementary file 2 [file SC-010-C9SC00086K-s002.cif]

# Electronic Supplementary Material (ESI) for Chemical Science.
# This journal is © The Royal Society of Chemistry 2019

####################################################################### 
# 
# This file contains crystal structure data downloaded from the 
# Cambridge Structural Database (CSD) hosted by the Cambridge 
# Crystallographic Data Centre (CCDC).
# 
# Full information about CCDC data access policies and citation 
# guidelines are available at http://www.ccdc.cam.ac.uk/access/V1 
# 
# Audit and citation data items may have been added by the CCDC. 
# Please retain this information to preserve the provenance of 
# this file and to allow appropriate attribution of the data. 
# 
#######################################################################

data_cu_2015536_0m
_database_code_depnum_ccdc_archive 'CCDC 1520901'
_audit_update_record             
;
2016-12-06 deposited with the CCDC.	2019-03-21 downloaded from the CCDC.
;
_audit_creation_date             2016-12-05
_audit_creation_method           
;
Olex2 1.2-alpha
(compiled 2016.11.24 svn.r3356 for OlexSys, GUI svn.r5267)
;
_chemical_name_common            ?
_chemical_name_systematic        4437-104
_chemical_formula_moiety         'C25 H18 Cl N O3'
_chemical_formula_sum            'C25 H18 Cl N O3'
_chemical_formula_weight         415.85
_chemical_absolute_configuration rmad
_chemical_melting_point          ?
loop_
_atom_type_symbol
_atom_type_description
_atom_type_scat_dispersion_real
_atom_type_scat_dispersion_imag
_atom_type_scat_source
C C 0.0181 0.0091 'International Tables Vol C Tables 4.2.6.8 and 6.1.1.4'
H H 0.0000 0.0000 'International Tables Vol C Tables 4.2.6.8 and 6.1.1.4'
Cl Cl 0.3639 0.7018 'International Tables Vol C Tables 4.2.6.8 and 6.1.1.4'
N N 0.0311 0.0180 'International Tables Vol C Tables 4.2.6.8 and 6.1.1.4'
O O 0.0492 0.0322 'International Tables Vol C Tables 4.2.6.8 and 6.1.1.4'

_shelx_space_group_comment       
;
The symmetry employed for this shelxl refinement is uniquely defined
by the following loop, which should always be used as a source of
symmetry information in preference to the above space-group names.
They are only intended as comments.
;
_space_group_crystal_system      orthorhombic
_space_group_IT_number           45
_space_group_name_H-M_alt        'I b a 2'
_space_group_name_Hall           'I 2 -2c'
loop_
_space_group_symop_operation_xyz
'x, y, z'
'-x, -y, z'
'-x, y, z+1/2'
'x, -y, z+1/2'
'x+1/2, y+1/2, z+1/2'
'-x+1/2, -y+1/2, z+1/2'
'-x+1/2, y+1/2, z+1'
'x+1/2, -y+1/2, z+1'

_cell_length_a                   7.2897(3)
_cell_length_b                   23.0144(10)
_cell_length_c                   25.5674(10)
_cell_angle_alpha                90
_cell_angle_beta                 90
_cell_angle_gamma                90
_cell_volume                     4289.4(3)
_cell_formula_units_Z            8
_cell_measurement_reflns_used    9934
_cell_measurement_temperature    100
_cell_measurement_theta_max      64.44
_cell_measurement_theta_min      3.84
_shelx_estimated_absorpt_T_max   ?
_shelx_estimated_absorpt_T_min   ?
_exptl_absorpt_coefficient_mu    1.788
_exptl_absorpt_correction_T_max  0.7525
_exptl_absorpt_correction_T_min  0.5960
_exptl_absorpt_correction_type   multi-scan
_exptl_absorpt_process_details   
;
SADABS-2008/1 (Bruker,2008) was used for absorption correction.
wR2(int) was 0.1346 before and 0.0644 after correction.
The Ratio of minimum to maximum transmission is 0.7920.
The \l/2 correction factor is 0.0015.
;
_exptl_absorpt_special_details   ?
_exptl_crystal_colour            yellow
_exptl_crystal_colour_primary    yellow
_exptl_crystal_density_diffrn    1.288
_exptl_crystal_density_meas      .
_exptl_crystal_density_method    'not measured'
_exptl_crystal_description       block
_exptl_crystal_F_000             1728
_exptl_crystal_size_max          0.3
_exptl_crystal_size_mid          0.15
_exptl_crystal_size_min          0.12
_exptl_special_details           
;
 ? 
;
_exptl_transmission_factor_max   ?
_exptl_transmission_factor_min   ?
_diffrn_reflns_av_R_equivalents  0.0360
_diffrn_reflns_av_unetI/netI     0.0380
_diffrn_reflns_Laue_measured_fraction_full 0.993
_diffrn_reflns_Laue_measured_fraction_max 0.993
_diffrn_reflns_limit_h_max       8
_diffrn_reflns_limit_h_min       -8
_diffrn_reflns_limit_k_max       26
_diffrn_reflns_limit_k_min       -26
_diffrn_reflns_limit_l_max       29
_diffrn_reflns_limit_l_min       -29
_diffrn_reflns_number            18080
_diffrn_reflns_point_group_measured_fraction_full 0.965
_diffrn_reflns_point_group_measured_fraction_max 0.965
_diffrn_reflns_theta_full        64.867
_diffrn_reflns_theta_max         64.867
_diffrn_reflns_theta_min         3.457
_diffrn_ambient_temperature      100
_diffrn_detector_area_resol_mean ?
_diffrn_measured_fraction_theta_full 0.993
_diffrn_measured_fraction_theta_max 0.993
_diffrn_measurement_device_type  'Bruker APEX-II CCD'
_diffrn_measurement_method       '\f and \w scans'
_diffrn_radiation_monochromator  graphite
_diffrn_radiation_type           CuK\a
_diffrn_radiation_wavelength     1.54178
_diffrn_source                   ?
_diffrn_standards_number         0
_reflns_Friedel_coverage         0.894
_reflns_Friedel_fraction_full    0.937
_reflns_Friedel_fraction_max     0.937
_reflns_number_gt                3484
_reflns_number_total             3532
_reflns_special_details          
;
 Reflections were merged by SHELXL according to the crystal
 class for the calculation of statistics and refinement.
 
 _reflns_Friedel_fraction is defined as the number of unique
 Friedel pairs measured divided by the number that would be
 possible theoretically, ignoring centric projections and
 systematic absences.
;
_reflns_threshold_expression     'I > 2\s(I)'
_computing_cell_refinement       'SAINT v7.68A (Bruker, 2009)'
_computing_data_collection       ?
_computing_data_reduction        'SAINT v7.68A (Bruker, 2009)'
_computing_molecular_graphics    'Olex2 (Dolomanov et al., 2009)'
_computing_publication_material  'Olex2 (Dolomanov et al., 2009)'
_computing_structure_refinement  'ShelXL (Sheldrick, 2015)'
_computing_structure_solution    'SHELXS-97 (Sheldrick, 2008)'
_refine_diff_density_max         0.552
_refine_diff_density_min         -0.209
_refine_diff_density_rms         0.046
_refine_ls_abs_structure_details 
;
 Flack x determined using 1583 quotients [(I+)-(I-)]/[(I+)+(I-)]
 (Parsons, Flack and Wagner, Acta Cryst. B69 (2013) 249-259).
;
_refine_ls_abs_structure_Flack   0.068(10)
_refine_ls_extinction_coef       .
_refine_ls_extinction_method     none
_refine_ls_goodness_of_fit_ref   1.107
_refine_ls_hydrogen_treatment    constr
_refine_ls_matrix_type           full
_refine_ls_number_parameters     274
_refine_ls_number_reflns         3532
_refine_ls_number_restraints     2
_refine_ls_R_factor_all          0.0371
_refine_ls_R_factor_gt           0.0366
_refine_ls_restrained_S_all      1.107
_refine_ls_shift/su_max          0.000
_refine_ls_shift/su_mean         0.000
_refine_ls_structure_factor_coef Fsqd
_refine_ls_weighting_details     
'w=1/[\s^2^(Fo^2^)+(0.0218P)^2^+7.0952P] where P=(Fo^2^+2Fc^2^)/3'
_refine_ls_weighting_scheme      calc
_refine_ls_wR_factor_gt          0.0889
_refine_ls_wR_factor_ref         0.0892
_refine_special_details          ?
_olex2_refinement_description    
;
1. Fixed Uiso
 At 1.2 times of:
  All C(H) groups, All C(H,H) groups
 At 1.5 times of:
  All C(H,H,H) groups
2. Restrained distances
 O2-C24 \\sim O2-C20
 with sigma of 0.02
3.a Secondary CH2 refined with riding coordinates:
 C12(H12A,H12B)
3.b Aromatic/amide H refined with riding coordinates:
 C6(H6), C5(H5), C24(H24), C17(H17), C18(H18), C3(H3), C2(H2)
3.c Idealised Me refined as rotating group:
 C15(H15A,H15B,H15C), C25(H25A,H25B,H25C), C16(H16A,H16B,H16C)
;
_atom_sites_solution_hydrogens   geom
_atom_sites_solution_primary     ?
_atom_sites_solution_secondary   ?
loop_
_atom_site_label
_atom_site_type_symbol
_atom_site_fract_x
_atom_site_fract_y
_atom_site_fract_z
_atom_site_U_iso_or_equiv
_atom_site_adp_type
_atom_site_occupancy
_atom_site_site_symmetry_order
_atom_site_calc_flag
_atom_site_refinement_flags_posn
_atom_site_refinement_flags_adp
_atom_site_refinement_flags_occupancy
_atom_site_disorder_assembly
_atom_site_disorder_group
Cl1 Cl 0.80800(12) 0.74285(4) -0.01326(4) 0.0297(2) Uani 1 1 d . . . . .
O1 O 0.7396(4) 0.98564(11) 0.09254(11) 0.0260(6) Uani 1 1 d . . . . .
O2 O 0.6630(3) 1.11623(10) 0.22826(11) 0.0234(6) Uani 1 1 d D . . . .
O3 O 0.9987(4) 0.77354(11) 0.22230(10) 0.0267(6) Uani 1 1 d . . . . .
C6 C 0.7477(5) 0.76599(15) 0.08909(15) 0.0220(8) Uani 1 1 d . . . . .
H6 H 0.6911 0.7288 0.0906 0.026 Uiso 1 1 calc R . . . .
N2 N 0.8426(4) 0.88971(12) 0.17670(12) 0.0173(6) Uani 1 1 d . . . . .
C15 C 0.9504(6) 0.86179(19) 0.39621(17) 0.0330(10) Uani 1 1 d . . . . .
H15A H 1.0677 0.8823 0.3929 0.049 Uiso 1 1 calc GR . . . .
H15B H 0.9718 0.8230 0.4107 0.049 Uiso 1 1 calc GR . . . .
H15C H 0.8690 0.8836 0.4195 0.049 Uiso 1 1 calc GR . . . .
C13 C 0.8615(6) 0.85633(17) 0.34249(16) 0.0261(8) Uani 1 1 d . . . . .
C14 C 0.8283(5) 0.91474(16) 0.31689(15) 0.0219(8) Uani 1 1 d . . . . .
C9 C 0.8291(5) 0.91423(16) 0.26191(14) 0.0177(7) Uani 1 1 d . . . . .
C8 C 0.7866(5) 0.96358(16) 0.23234(15) 0.0189(7) Uani 1 1 d . . . . .
C7 C 0.7931(5) 0.94901(15) 0.17977(15) 0.0188(7) Uani 1 1 d . . . . .
C22 C 0.7438(5) 0.99278(16) 0.14005(15) 0.0206(8) Uani 1 1 d . . . . .
C21 C 0.6986(5) 1.04907(16) 0.16398(15) 0.0207(8) Uani 1 1 d . . . . .
C23 C 0.6452(5) 1.10316(16) 0.13990(16) 0.0210(8) Uani 1 1 d . . . . .
C25 C 0.6057(5) 1.11383(16) 0.08354(16) 0.0230(8) Uani 1 1 d . . . . .
H25A H 0.4959 1.0921 0.0733 0.034 Uiso 1 1 calc GR . . . .
H25B H 0.7102 1.1010 0.0624 0.034 Uiso 1 1 calc GR . . . .
H25C H 0.5849 1.1554 0.0779 0.034 Uiso 1 1 calc GR . . . .
C1 C 0.8202(5) 0.78635(16) 0.04247(15) 0.0226(8) Uani 1 1 d . . . . .
C5 C 0.7585(5) 0.79992(16) 0.13296(14) 0.0189(7) Uani 1 1 d . . . . .
H5 H 0.7090 0.7863 0.1651 0.023 Uiso 1 1 calc R . . . .
C4 C 0.8412(5) 0.85408(16) 0.13066(14) 0.0196(8) Uani 1 1 d . . . . .
C20 C 0.7043(5) 1.05982(16) 0.21729(16) 0.0220(8) Uani 1 1 d D . . . .
C24 C 0.6294(5) 1.14173(16) 0.17999(16) 0.0234(8) Uani 1 1 d D . . . .
H24 H 0.5990 1.1815 0.1755 0.028 Uiso 1 1 calc R . . . .
C19 C 0.7439(5) 1.01676(17) 0.25612(15) 0.0212(8) Uani 1 1 d . . . . .
C16 C 0.6728(6) 0.82590(18) 0.34824(18) 0.0351(10) Uani 1 1 d . . . . .
H16A H 0.6881 0.7895 0.3677 0.053 Uiso 1 1 calc GR . . . .
H16B H 0.6229 0.8175 0.3135 0.053 Uiso 1 1 calc GR . . . .
H16C H 0.5883 0.8515 0.3672 0.053 Uiso 1 1 calc GR . . . .
C12 C 0.9862(6) 0.81940(18) 0.30616(15) 0.0308(9) Uani 1 1 d . . . . .
H12A H 1.1130 0.8340 0.3105 0.037 Uiso 1 1 calc R . . . .
H12B H 0.9848 0.7792 0.3199 0.037 Uiso 1 1 calc R . . . .
C11 C 0.9493(5) 0.81562(16) 0.24726(15) 0.0225(8) Uani 1 1 d . . . . .
C10 C 0.8670(5) 0.86884(15) 0.22719(15) 0.0196(7) Uani 1 1 d . . . . .
C17 C 0.7833(5) 0.96657(16) 0.34003(15) 0.0218(8) Uani 1 1 d . . . . .
H17 H 0.7792 0.9687 0.3771 0.026 Uiso 1 1 calc R . . . .
C18 C 0.7424(5) 1.01767(16) 0.31020(16) 0.0232(8) Uani 1 1 d . . . . .
H18 H 0.7138 1.0528 0.3279 0.028 Uiso 1 1 calc R . . . .
C3 C 0.9172(5) 0.87385(15) 0.08418(14) 0.0193(7) Uani 1 1 d . . . . .
H3 H 0.9767 0.9105 0.0830 0.023 Uiso 1 1 calc R . . . .
C2 C 0.9062(5) 0.84010(17) 0.03954(14) 0.0226(8) Uani 1 1 d . . . . .
H2 H 0.9565 0.8535 0.0074 0.027 Uiso 1 1 calc R . . . .

loop_
_atom_site_aniso_label
_atom_site_aniso_U_11
_atom_site_aniso_U_22
_atom_site_aniso_U_33
_atom_site_aniso_U_23
_atom_site_aniso_U_13
_atom_site_aniso_U_12
Cl1 0.0332(4) 0.0333(5) 0.0227(4) -0.0103(5) 0.0023(4) -0.0056(4)
O1 0.0346(14) 0.0218(14) 0.0216(15) -0.0016(11) -0.0057(12) 0.0025(11)
O2 0.0254(13) 0.0161(12) 0.0288(15) -0.0017(11) -0.0044(11) 0.0013(10)
O3 0.0356(14) 0.0194(14) 0.0251(14) 0.0000(11) 0.0006(13) 0.0062(12)
C6 0.0173(16) 0.0218(18) 0.027(2) 0.0014(16) -0.0015(15) 0.0012(14)
N2 0.0206(15) 0.0125(14) 0.0187(16) -0.0015(12) 0.0000(12) -0.0002(11)
C15 0.049(3) 0.027(2) 0.023(2) 0.0024(17) -0.0042(18) 0.0021(19)
C13 0.039(2) 0.0206(19) 0.0190(18) 0.0005(15) -0.0029(17) -0.0017(16)
C14 0.0197(17) 0.021(2) 0.025(2) 0.0027(16) -0.0028(14) -0.0047(14)
C9 0.0190(17) 0.0182(18) 0.0159(18) -0.0025(15) 0.0012(14) 0.0015(13)
C8 0.0201(18) 0.0172(18) 0.0195(18) 0.0002(15) -0.0037(14) -0.0012(14)
C7 0.0154(16) 0.0162(17) 0.0248(19) -0.0011(16) 0.0004(14) -0.0017(13)
C22 0.0156(16) 0.0187(18) 0.027(2) 0.0004(16) 0.0000(15) -0.0004(15)
C21 0.0182(18) 0.0165(18) 0.028(2) 0.0003(15) -0.0036(14) -0.0025(14)
C23 0.0160(17) 0.0193(19) 0.028(2) 0.0046(16) -0.0034(15) -0.0005(13)
C25 0.0187(17) 0.0163(18) 0.034(2) 0.0081(17) -0.0030(16) 0.0000(13)
C1 0.0255(18) 0.022(2) 0.0204(19) -0.0056(15) -0.0026(15) 0.0035(15)
C5 0.0183(15) 0.0207(18) 0.0179(18) 0.0001(15) 0.0015(14) 0.0003(13)
C4 0.0153(15) 0.0215(19) 0.0218(19) -0.0040(15) -0.0018(14) 0.0032(13)
C20 0.0205(17) 0.0181(19) 0.028(2) -0.0022(16) -0.0004(15) -0.0033(14)
C24 0.0220(18) 0.0135(17) 0.035(2) 0.0014(16) -0.0052(16) 0.0026(13)
C19 0.0171(16) 0.022(2) 0.025(2) -0.0025(16) -0.0008(16) -0.0014(14)
C16 0.052(3) 0.023(2) 0.030(2) 0.0027(17) 0.0009(19) -0.0095(19)
C12 0.043(2) 0.025(2) 0.024(2) 0.0054(16) -0.0062(18) 0.0076(17)
C11 0.0225(18) 0.0181(19) 0.027(2) 0.0022(16) -0.0011(14) -0.0012(14)
C10 0.0212(17) 0.0181(18) 0.0194(19) 0.0020(15) -0.0015(15) -0.0034(14)
C17 0.0260(19) 0.0230(19) 0.0164(18) -0.0015(15) -0.0003(15) -0.0054(15)
C18 0.0232(18) 0.0194(19) 0.027(2) -0.0054(16) 0.0017(16) 0.0015(15)
C3 0.0187(17) 0.0185(18) 0.021(2) 0.0019(15) -0.0009(14) 0.0027(13)
C2 0.0233(18) 0.0263(19) 0.0181(19) 0.0067(15) 0.0017(15) 0.0016(15)

_geom_special_details            
;
 All esds (except the esd in the dihedral angle between two l.s. planes)
 are estimated using the full covariance matrix.  The cell esds are taken
 into account individually in the estimation of esds in distances, angles
 and torsion angles; correlations between esds in cell parameters are only
 used when they are defined by crystal symmetry.  An approximate (isotropic)
 treatment of cell esds is used for estimating esds involving l.s. planes.
;
loop_
_geom_bond_atom_site_label_1
_geom_bond_atom_site_label_2
_geom_bond_distance
_geom_bond_site_symmetry_2
_geom_bond_publ_flag
Cl1 C1 1.744(4) . ?
O1 C22 1.226(5) . ?
O2 C20 1.362(4) . ?
O2 C24 1.388(5) . ?
O3 C11 1.214(5) . ?
C6 H6 0.9500 . ?
C6 C1 1.386(6) . ?
C6 C5 1.369(5) . ?
N2 C7 1.414(4) . ?
N2 C4 1.435(5) . ?
N2 C10 1.389(5) . ?
C15 H15A 0.9800 . ?
C15 H15B 0.9800 . ?
C15 H15C 0.9800 . ?
C15 C13 1.524(6) . ?
C13 C14 1.515(5) . ?
C13 C16 1.551(6) . ?
C13 C12 1.553(6) . ?
C14 C9 1.406(5) . ?
C14 C17 1.371(6) . ?
C9 C8 1.399(5) . ?
C9 C10 1.398(5) . ?
C8 C7 1.386(6) . ?
C8 C19 1.402(5) . ?
C7 C22 1.475(5) . ?
C22 C21 1.470(5) . ?
C21 C23 1.442(5) . ?
C21 C20 1.386(6) . ?
C23 C25 1.490(6) . ?
C23 C24 1.361(6) . ?
C25 H25A 0.9800 . ?
C25 H25B 0.9800 . ?
C25 H25C 0.9800 . ?
C1 C2 1.389(5) . ?
C5 H5 0.9500 . ?
C5 C4 1.386(5) . ?
C4 C3 1.388(5) . ?
C20 C19 1.432(6) . ?
C24 H24 0.9500 . ?
C19 C18 1.383(6) . ?
C16 H16A 0.9800 . ?
C16 H16B 0.9800 . ?
C16 H16C 0.9800 . ?
C12 H12A 0.9900 . ?
C12 H12B 0.9900 . ?
C12 C11 1.532(5) . ?
C11 C10 1.457(5) . ?
C17 H17 0.9500 . ?
C17 C18 1.433(5) . ?
C18 H18 0.9500 . ?
C3 H3 0.9500 . ?
C3 C2 1.383(5) . ?
C2 H2 0.9500 . ?

loop_
_geom_angle_atom_site_label_1
_geom_angle_atom_site_label_2
_geom_angle_atom_site_label_3
_geom_angle
_geom_angle_site_symmetry_1
_geom_angle_site_symmetry_3
_geom_angle_publ_flag
C20 O2 C24 105.0(3) . . ?
C1 C6 H6 120.3 . . ?
C5 C6 H6 120.3 . . ?
C5 C6 C1 119.4(3) . . ?
C7 N2 C4 126.6(3) . . ?
C10 N2 C7 108.4(3) . . ?
C10 N2 C4 124.5(3) . . ?
H15A C15 H15B 109.5 . . ?
H15A C15 H15C 109.5 . . ?
H15B C15 H15C 109.5 . . ?
C13 C15 H15A 109.5 . . ?
C13 C15 H15B 109.5 . . ?
C13 C15 H15C 109.5 . . ?
C15 C13 C16 109.2(3) . . ?
C15 C13 C12 109.6(3) . . ?
C14 C13 C15 112.6(3) . . ?
C14 C13 C16 107.4(3) . . ?
C14 C13 C12 108.7(3) . . ?
C16 C13 C12 109.2(3) . . ?
C9 C14 C13 115.1(3) . . ?
C17 C14 C13 128.6(4) . . ?
C17 C14 C9 116.1(3) . . ?
C8 C9 C14 122.2(3) . . ?
C10 C9 C14 129.9(4) . . ?
C10 C9 C8 107.9(3) . . ?
C9 C8 C19 121.6(4) . . ?
C7 C8 C9 108.7(3) . . ?
C7 C8 C19 129.8(4) . . ?
N2 C7 C22 133.1(3) . . ?
C8 C7 N2 107.2(3) . . ?
C8 C7 C22 119.6(3) . . ?
O1 C22 C7 126.6(3) . . ?
O1 C22 C21 121.7(3) . . ?
C21 C22 C7 111.7(3) . . ?
C23 C21 C22 130.0(4) . . ?
C20 C21 C22 124.1(3) . . ?
C20 C21 C23 105.9(3) . . ?
C21 C23 C25 127.4(4) . . ?
C24 C23 C21 105.3(3) . . ?
C24 C23 C25 127.2(3) . . ?
C23 C25 H25A 109.5 . . ?
C23 C25 H25B 109.5 . . ?
C23 C25 H25C 109.5 . . ?
H25A C25 H25B 109.5 . . ?
H25A C25 H25C 109.5 . . ?
H25B C25 H25C 109.5 . . ?
C6 C1 Cl1 119.3(3) . . ?
C6 C1 C2 121.3(3) . . ?
C2 C1 Cl1 119.4(3) . . ?
C6 C5 H5 119.9 . . ?
C6 C5 C4 120.2(3) . . ?
C4 C5 H5 119.9 . . ?
C5 C4 N2 118.8(3) . . ?
C5 C4 C3 120.3(3) . . ?
C3 C4 N2 120.8(3) . . ?
O2 C20 C21 111.5(3) . . ?
O2 C20 C19 124.2(3) . . ?
C21 C20 C19 124.3(3) . . ?
O2 C24 H24 123.9 . . ?
C23 C24 O2 112.3(3) . . ?
C23 C24 H24 123.9 . . ?
C8 C19 C20 110.4(3) . . ?
C18 C19 C8 116.7(4) . . ?
C18 C19 C20 132.9(4) . . ?
C13 C16 H16A 109.5 . . ?
C13 C16 H16B 109.5 . . ?
C13 C16 H16C 109.5 . . ?
H16A C16 H16B 109.5 . . ?
H16A C16 H16C 109.5 . . ?
H16B C16 H16C 109.5 . . ?
C13 C12 H12A 107.1 . . ?
C13 C12 H12B 107.1 . . ?
H12A C12 H12B 106.8 . . ?
C11 C12 C13 121.1(3) . . ?
C11 C12 H12A 107.1 . . ?
C11 C12 H12B 107.1 . . ?
O3 C11 C12 120.6(3) . . ?
O3 C11 C10 127.4(3) . . ?
C10 C11 C12 111.8(3) . . ?
N2 C10 C9 107.8(3) . . ?
N2 C10 C11 132.1(3) . . ?
C9 C10 C11 119.1(3) . . ?
C14 C17 H17 118.9 . . ?
C14 C17 C18 122.3(4) . . ?
C18 C17 H17 118.9 . . ?
C19 C18 C17 121.2(4) . . ?
C19 C18 H18 119.4 . . ?
C17 C18 H18 119.4 . . ?
C4 C3 H3 120.0 . . ?
C2 C3 C4 120.0(3) . . ?
C2 C3 H3 120.0 . . ?
C1 C2 H2 120.6 . . ?
C3 C2 C1 118.8(3) . . ?
C3 C2 H2 120.6 . . ?

loop_
_geom_torsion_atom_site_label_1
_geom_torsion_atom_site_label_2
_geom_torsion_atom_site_label_3
_geom_torsion_atom_site_label_4
_geom_torsion
_geom_torsion_site_symmetry_1
_geom_torsion_site_symmetry_2
_geom_torsion_site_symmetry_3
_geom_torsion_site_symmetry_4
_geom_torsion_publ_flag
Cl1 C1 C2 C3 -179.1(3) . . . . ?
O1 C22 C21 C23 -0.2(6) . . . . ?
O1 C22 C21 C20 -178.8(4) . . . . ?
O2 C20 C19 C8 -178.1(3) . . . . ?
O2 C20 C19 C18 4.0(6) . . . . ?
O3 C11 C10 N2 -8.9(6) . . . . ?
O3 C11 C10 C9 -176.1(4) . . . . ?
C6 C1 C2 C3 -0.7(5) . . . . ?
C6 C5 C4 N2 177.1(3) . . . . ?
C6 C5 C4 C3 -1.3(5) . . . . ?
N2 C7 C22 O1 -1.7(6) . . . . ?
N2 C7 C22 C21 178.6(3) . . . . ?
N2 C4 C3 C2 -176.7(3) . . . . ?
C15 C13 C14 C9 151.8(4) . . . . ?
C15 C13 C14 C17 -33.9(6) . . . . ?
C15 C13 C12 C11 -169.0(4) . . . . ?
C13 C14 C9 C8 175.0(3) . . . . ?
C13 C14 C9 C10 -4.4(6) . . . . ?
C13 C14 C17 C18 -175.2(4) . . . . ?
C13 C12 C11 O3 -153.9(4) . . . . ?
C13 C12 C11 C10 31.1(5) . . . . ?
C14 C13 C12 C11 -45.5(5) . . . . ?
C14 C9 C8 C7 -178.0(3) . . . . ?
C14 C9 C8 C19 1.2(5) . . . . ?
C14 C9 C10 N2 177.7(4) . . . . ?
C14 C9 C10 C11 -12.2(6) . . . . ?
C14 C17 C18 C19 1.0(6) . . . . ?
C9 C14 C17 C18 -1.0(5) . . . . ?
C9 C8 C7 N2 -0.7(4) . . . . ?
C9 C8 C7 C22 176.7(3) . . . . ?
C9 C8 C19 C20 -179.4(3) . . . . ?
C9 C8 C19 C18 -1.2(5) . . . . ?
C8 C9 C10 N2 -1.8(4) . . . . ?
C8 C9 C10 C11 168.3(3) . . . . ?
C8 C7 C22 O1 -178.3(3) . . . . ?
C8 C7 C22 C21 2.0(4) . . . . ?
C8 C19 C18 C17 0.2(5) . . . . ?
C7 N2 C4 C5 -131.6(4) . . . . ?
C7 N2 C4 C3 46.8(5) . . . . ?
C7 N2 C10 C9 1.4(4) . . . . ?
C7 N2 C10 C11 -166.9(4) . . . . ?
C7 C8 C19 C20 -0.5(5) . . . . ?
C7 C8 C19 C18 177.8(3) . . . . ?
C7 C22 C21 C23 179.5(3) . . . . ?
C7 C22 C21 C20 0.8(5) . . . . ?
C22 C21 C23 C25 6.1(6) . . . . ?
C22 C21 C23 C24 -176.9(4) . . . . ?
C22 C21 C20 O2 177.5(3) . . . . ?
C22 C21 C20 C19 -3.9(6) . . . . ?
C21 C23 C24 O2 -1.9(4) . . . . ?
C21 C20 C19 C8 3.5(5) . . . . ?
C21 C20 C19 C18 -174.3(4) . . . . ?
C23 C21 C20 O2 -1.4(4) . . . . ?
C23 C21 C20 C19 177.2(3) . . . . ?
C25 C23 C24 O2 175.1(3) . . . . ?
C1 C6 C5 C4 -0.1(5) . . . . ?
C5 C6 C1 Cl1 179.5(3) . . . . ?
C5 C6 C1 C2 1.0(5) . . . . ?
C5 C4 C3 C2 1.7(5) . . . . ?
C4 N2 C7 C8 170.8(3) . . . . ?
C4 N2 C7 C22 -6.1(6) . . . . ?
C4 N2 C10 C9 -170.1(3) . . . . ?
C4 N2 C10 C11 21.6(6) . . . . ?
C4 C3 C2 C1 -0.7(5) . . . . ?
C20 O2 C24 C23 1.1(4) . . . . ?
C20 C21 C23 C25 -175.0(3) . . . . ?
C20 C21 C23 C24 1.9(4) . . . . ?
C20 C19 C18 C17 177.9(4) . . . . ?
C24 O2 C20 C21 0.3(4) . . . . ?
C24 O2 C20 C19 -178.3(3) . . . . ?
C19 C8 C7 N2 -179.7(4) . . . . ?
C19 C8 C7 C22 -2.3(5) . . . . ?
C16 C13 C14 C9 -87.9(4) . . . . ?
C16 C13 C14 C17 86.4(5) . . . . ?
C16 C13 C12 C11 71.4(5) . . . . ?
C12 C13 C14 C9 30.2(5) . . . . ?
C12 C13 C14 C17 -155.5(4) . . . . ?
C12 C11 C10 N2 165.8(4) . . . . ?
C12 C11 C10 C9 -1.4(5) . . . . ?
C10 N2 C7 C8 -0.4(4) . . . . ?
C10 N2 C7 C22 -177.4(4) . . . . ?
C10 N2 C4 C5 38.2(5) . . . . ?
C10 N2 C4 C3 -143.4(3) . . . . ?
C10 C9 C8 C7 1.5(4) . . . . ?
C10 C9 C8 C19 -179.3(3) . . . . ?
C17 C14 C9 C8 0.0(5) . . . . ?
C17 C14 C9 C10 -179.4(3) . . . . ?

_shelx_SHELXL_version_number     2014/7
_olex2_submission_special_instructions 'No special instructions were received'
_exptl_crystal_recrystallization_method 
'Re-crystallisation from solvent: CH2Cl2'
_chemical_properties_physical    ', Light-sensitive'
